# Supplementary material for: The mitogen-activated protein kinome from Anopheles gambiae: identification, phylogeny and functional characterization of the ERK, JNK and p38 MAP kinases
Source: BMC Genomics. 2011 Nov 23;12:574. doi: 10.1186/1471-2164-12-574 (PMC3233564; doi:10.1186/1471-2164-12-574)
Supplement: Additional file 1 — MAPKs used in this study. H. sapiens, D. melanogaster, C. elegans and C. intestinalis are listed by common names and by accession number. An. gambiae MAPKs are listed by Vectorbase AGAP numbers as well as by NCBI accession numbers and common names. Dashes indicate the absence of identified orthologs. N/A for An. gambiae MAP3K7 indicates no available NCBI accession number. [file 1471-2164-12-574-S1.XLS]

## Sheet: Sheet1
Homo sapiens			Drosophila melanogaster		Anopheles gambiae			Caenorhabditis elegans			Ciona intestinalis			An. gambiae chromosomal location
MAPK1	HsERK2	P28482.3	DmROLLED	EDP28108.1	AGAP009207	XP_319983	AgERK	WBGene00003401	NP_001022583	CeMPK1	BW048238.1	BAE06412	CiMAPK1	3R: 28,697,024-28,708,816
MAPK3	HsERK1	NP_002737.2	-	-	-	-	-	-	-	-	-	-	-	-
MAPK4	HsERK4	NP_002738.2	-	-	-	-	-	-	-	-	-	-	-	-
MAPK6	HsERK3	NP_002739.1	-	-	-	-	-	-	-	-	-	-	-	-
MAPK7	HsERK5	NP_002740.2	DmP38c	AAS65203.1	-	-	-	WBGene00017277	NP_872069	-	ENSCINP00000019973	BAE06414.1	CiMAPK7	-
MAPK8	HsJNK1	NP_620637.1	DmBASKET	ACZ94221.1	AGAP009461	XP_310236.3	AgJNKb	WBGene00002178	NP_001021270	CeJNK1	ENSCINP00000018937	BAE06525.1	CiMAPK8	3R: 33,816,468-33,817,798
MAPK9	HsJNK2	NP_002743.3	-	-	-	-	-	-	-	-	-	-	-	-
MAPK10	HsJNK3	NP_620448.1	-	-	AGAP009460	XP_307879	AgJNKa	-	-	-	-	-	-	3R: 33,869,544-33,876,671
MAPK11	HsP38beta	NP_002742.3	DmP38b	AAF53326.1	AGAP012148	XP_001689258.1	AgP38	WBGene00004055	NP_501365	CePMK1	ENSCINP00000006816	BAE06625.1	CiMAPK11	3L: 38,070,519-38,076,647
MAPK12	HsP38gamma	NP_002960.2	DmMPK2	ACZ95005.1	-	-	-	-	-	-	-	-	-	-
MAPK13	HsP38delta	NP_002745.1	-	-	-	-	-	-	-	-	-	-	-	-
MAPK14	HsP38alpha	NP_620581.1	-	-	-	-	-	-	-	-	-	-	-	-
MAPK15	HsERK7/8	NP_620590.2	DmERK7	AAF46481.2	-	-	-	-	-	-	-	-	-	-
MAP2K1	HsMEK1	NP_002746.1	DmDSOR1	AAF46475.1	AGAP001103	XP_322064.4	AgMEK1	-	NP_491087	CeMEK2	-	-	-	2R: 74,260-75,980
MAP2K2	HsMEK2	NP_109587.1	-	-	-	-	-	WBGene00003186	-	-	ENSCINP00000008465	BAE06544.1	CiMAP2K1	-
MAP2K3	HsMEK3	NP_659731.1	DmLICORNE	AAF48223.1	AGAP000310	XP_310813.4	AgMEK3/6	WBGene00004758	NP_509322	CeSEK1	ENSCINP00000005492	BAE06545.1	CiMAP2K3	X: 5,468,373-5,469,640
MAP2K4	HsMEK4	NP_003001.1	DmMKK4	ACZ94848.1	AGAP003365	XP_314266.4	AgMKK4	WBGene00003368	NP_509682	CeMKK4	ENSCINP00000015099	BAE06546.1	CiMAP2K4	2R: 36,863,058-36,865,500
MAP2K5	HsMEK5	NP_660143.1	-	-	-	-	-	-	-	-	-	-	-	-
MAP2K6	HsMEK6	NP_002749.2	-	-	-	-	-	-	-	-	-	-	-	-
MAP2K7	HsMEK7	NP_660186.1	DmHEP (Hemipterous)	AAG22351.2	AGAP001867	XP_321199.4	AgMAP2K7	WBGene00003185	NP_001024771	CeMEK1	ENSCINP00000005970	BAE06548.1	CiMAP2K7	2R: 11,691,761-11,698,819
MAP3K1	HsMEKK1	NP_005912.1	-	-	-	-	-	-	-	-	-	-	-	-
MAP3K2	HsMEKK2	AAH_65755.1	-	-	-	-	-	-	-	-	-	-	-	-
MAP3K3	HsMEKK3	NP_976226.1	-	-	-	-	-	-	-	-	-	-	-	-
MAP3K4	HsMEKK4	Q9Y6R4.2	DmMEKK1	AAF55592.2	AGAP002371	XP_312585.4	AgMEKK4	WBGene00003472	NP_491683	CeMTK1	NSCINP00000025624	BAE06549.1	CiMAP3K4	2R: 20,761,175-20,770,172
MAP3K5	HsASK1	NP_005914.1	DmPK92	AAF55711.3	AGAP000747	XP_311281.4	AgMEKK5/6	WBGene00003822	AAK31527	CeNSY1	ENSCINP00000023987	XP_002122959.1	CiMAP3K5	X: 13,683,500-13,699,672
MAP3K6	HsASK2	NP_004663.3	-	-	-	-	-	-	-	-	-	-	-	-
MAP3K7	HsTAK1	NP_663304.1	DmTAK1	AAF50895.1	AGAP013516	N/A	AgTAK1	WBGene00003396	NP_492620	CeMOM4	ENSCING00000005742	NP_001071829.1	CiMAP3K7	2R: 30,009,966-30,015,427
MAP3K8	HsTPL2	NP_005195.2	-	-	-	-	-	-	-	-	-	-	-	-
MAP3K9	HsPRKE1	NP_149132.2	-	-	-	-	-	-	-	-	-	-	-	-
MAP3K10	HsMLK2	NP_002437.2	DmSLIPPER	AAF46344.3	AGAP002710	XP_312218.4	AgMLK2/3	WBGene00003374	NP_741537	CeMLK1	-	-	-	2R: 26,006,547-26,012,382
MAP3K11	HsMLK3	NP_002410.1	-	-	-	-	-	-	-	-	-	-	-	-
MAP3K12	HsDLK	NP_006292.3	DmWALLENDA	AAO41222.1	AGAP006461	XP_316502.4	AgM3K12/13	-	-	-	-	-	-	2L: 32,459,735-32,467,065
MAP3K13	HsMLK1	NP_004712.1	-	-	-	-	-	-	-	-	-	-	-	-
MAP3K14	HsNIK	NP_003945	-	-	-	-	-	-	-	-	-	-	-	-
MAP3K15	HsASK3	NP_001001671.3	-	-	-	-	-	-	-	-	-	-	-	-
A-RAF	HsARAF	NP_001645.1	-	-	-	-	-	-	-	-	-	-	-	-
B-RAF	HsBRAF	NP_004324.2	DmPolehole/ DmBRAF	NP_001036258.1	AGAP004699	XP_318144.4	AgRaf	-	AAR26307	CeLIN-45	-	-	-	2L: 1,973,601-1,976,357
RAF-1	HsRAF1	P04049.1	-	-	-	-	-	-	-	-	-	-	-	-
MOS	HsMOS	NP_005363.1	DmMOS	NP_610817.1	AGAP007598	XP_308274.2	AgMOS	-	-	-	-	-	-	2L: 48131674-48133443
MAP4K1	HsHPK1	NP_009112.1	DmHAPPYHR (Happy hour)	AAM70845.1	AGAP010837	XP_309868.4	AgM4K	-	-	-	-	-	-	3L: 11,729,140-11,738,943
MAP4K2	HsGCK	NP_004570.2	-	-	-	-	-	-	-	-	-	-	-	-
MAP4K3	HsGLK	NP_003609.2	-	-	-	-	-	-	-	-	-	-	-	-
MAP4K4	HsHGK	O95819.2	DmMISSHAPE (Misshapen)	AAS64945.1	AGAP006340	XP_316357.4	AgM4K4	WBGene00003247	NP_001024971	CeMIG15	ENSCINP00000019510	XP_002131009	CiMAP4K4	2L: 29,929,534-29,961,616
MAP4K5	HsGCKR	Q9Y4K4.1	-	-	-	-	-	WBGene00022603	NP_504721	CeGCK2	-	-	-	-
